# Supplementary material for: Biological Assay to Determine Gonadotropin Potency: From In Vivo to In Vitro Sustainable Method
Source: Int J Mol Sci. 2023 Apr 28;24(9):8040. doi: 10.3390/ijms24098040 (PMC10178553; doi:10.3390/ijms24098040)
Supplement: Supplementary file 1 [file ijms-24-08040-s001.zip]

Archive with 1 entries (1 files):
- ijms-2315672-supplementary.pdf
